# Supplementary material for: fdrci: FDR confidence interval selection and adjustment for large-scale hypothesis testing
Source: Bioinform Adv. 2022 Jun 13;2(1):vbac047. doi: 10.1093/bioadv/vbac047 (PMC9210923; doi:10.1093/bioadv/vbac047)
Supplement: vbac047_Supplementary_Data [file vbac047_supplementary_data.zip]

Archive with 2 entries (2 files):
- Supplemental_v10.pdf
- RMarkdown.zip
